# Supplementary material for: α7nAChR on B cells directs T cell differentiation to prevent viral myocarditis
Source: JCI Insight. 2025 May 8;10(9):e189323. doi: 10.1172/jci.insight.189323 (PMC12128988; doi:10.1172/jci.insight.189323)
Supplement: Supporting data values [file jciinsight-10-189323-s150.xlsx]

## Sheet: 1B-1E
1B	% ChAT Positive Cells					% α7nAChR Positive Cells
	Ctrl	1W	2W	5W		Ctrl	1W	2W	5W
	0.48	1.23	7.59	8.65		13.42	10.22	1.16	5.58
	1.69	9.77	11.44	1.3		14.09	9.47	0.57	3.01
	1.1	5.77	3.07	0.62		26.63	4.89	0.76	2
	0.65	0.33	3.38	4.55		25.53	5.79	0.48	2.41
	2.34	10.19	2.08	3.52		10.62	8.72	0.34	1.28
	2.17	5.89	10.42	2.04		16.38	4.55	1.02	0.68
		0.17	17.5	0.06			5.86	0.18	0.33
		0.56	13.17	0.05			9.51	3.1	6.04
		7.86	16.04	1.89			7.48	0.53	3.45
			5.6	0.25				0.94	2.47
			3.92	0.13				6.62	1.72
1C	% CD68 Positive Cells					% CD68+α7nAChR Positive Cells					% CD68+ChAT Positive Cells
	Ctrl	1W	2W	5W		Ctrl	1W	2W	5W		Ctrl	1W	2W	5W
	0.08	6.31	5.84	4.57		0.02	3.26	0.39	1.79		0	0.39	0.26	0.04
	0.08	8.63	4.91	4.43		0.02	3.14	0.19	1		0.01	0.19	0.2	0.01
	0.19	7.63	5.85	5.85		0.05	1.62	0.25	0.67		0.01	0.16	0.1	0
	0.18	6.86	2.26	3.5		0.04	1.92	0.16	0.78		0.01	0.11	0.01	0.03
	0.23	3.36	2.29	4.61		0.06	2.48	1.35	0.42		0.01	0.01	0.02	0.01
	0.06	6.3	1.44	5.11		0.01	1.89	1.34	0.23		0	0	0	0
		5.63	1.27	2.6			1.69	0.8	0.11			0.01	0.01	0
		5.15	2.15	2.69			1.55	0.43	1.93			0.02	0.01	0.17
		2.81	8.36	3.28			0.84	1.67	1.13			0	0.01	0.09
			9.11	3.54					0.81				0.08	0.07
				3.18					0.57				0.23	0.04
1D	% CD4 Positive Cells					% CD4+α7nAChR Positive Cells					% CD4+ChAT Positive Cells
	Ctrl	1W	2W	5W		Ctrl	1W	2W	5W		Ctrl	1W	2W	5W
	0.09	0.19	0.14	0.14		0.09	0.16	0.01	0.05		0.01	0.09	0.21	0.02
	0.04	0.2	0.16	0.18		0.04	0.16	0.01	0.05		0.01	0.19	0.18	0
	0.04	0.19	0.17	0.2		0.07	0.08	0.01	0.03		0.05	0.14	0.3	0
	0.12	0.17	0.07	0.11		0.13	0.09	0	0		0.04	0.04	0.05	0
	0.08	0.18	0.05	0.12		0.08	0.06	0	0		0.01	0.1	0.03	0
	0.05	0.19	0.09	0.16		0.1	0.07	0.01	0.01		0.01	0.01	0.09	0
		0.14	0.05	0.17			0.09	0	0			0.02	0.01	0
		0.2	0.07	0.16			0.1	0.02	0.05			0.01	0.16	0.1
		0.15	0.08	0.18			0.12	0	0.05				0.03	0.08
			0.1	0.15				0	0.04				0	0.07
			0.19						0.02				0.08	0.03
			0.19										0.22
1E	% CD20 Positive Cells					% CD20+ChAT Positive Cells					%CD20+α7nAChR Positive Cells
	Ctrl	1W	2W	5W		Ctrl	1W	2W	5W		Ctrl	1W	2W	5W
	0.38	0.16	0.36	0.19		0.01	0.04	0.35	0.04		0.08	0.03	0.04	0.04
	0.25	0.01	0.05	0.77		0.02	0.04	0.4	0		0.14	0.02	0.03	0.01
	0.41	0	0.02	0.69		0.01	0.02	0.57	0		0.11	0.01	0.04	0.01
	0.43	0.05	0.11	0.17		0.04	0.12	0.15	0.05		0.22	0.1	0.02	0.12
	0.47	0.22	0.35	0.17		0.03	0.08	0.09	0.02		0.14	0.07	0.01	0.06
	0.37	0.02	0.29	0.17		0	0.01	0.28	0		0.21	0.11	0.05	0.03
		0.03	0.52	0.58			0.01	0.07	0			0.16	0.01	0.01
		0.34	0.46	0.56			0.02	0.58	0.16			0.2	0.14	0.13
		0.28	0.35	0.43			0.02	0.02	0.05			0.13	0.01	0.04
		0.1	0.18	0.22				0.01	0.08			0	0.02	0.06
			0.18	0.36				0.09	0.06				0.15	0.06
								0.1					0.08

## Sheet: 2A
2A	CD19+B cells per mg of heart	WT-Control										WT-VMC
	1W	26.9	18.18	39.99	46.62	41.99	52.13					17.95	7.87	10.63	15.11	22.57	3.23	3.85	4.55
	2W	51.1322	45.849	43.1399	41.3206	28.0374	17.4711					8.06	7.03	4.33	15.92	24.75	29.62	12.47	22.02	15.96	17.43
	3W	53.4838	47.7478	41.399	39.1438	26.3123	19.5208					5.79	7.58	9.19	4.9	3.03	22.93
	5W	52.0617	47.0794	42.543	40.7486	27.9103	18.0977					42.55	33.54	19.18	33.24	9.16	58.85
	CD11b+CD5+B cells per mg of heart
	1W	0.64	1.16	0.51	0.64	0.52						0.69	0.92	0.63	0.75			0.68	0.17	0.33	0.17
	2W	1.05385	0.730769	0.603846	0.630769	0.538462						1	1.09	0.73	0.71	0.93	0.96	0.52	0.14	0.64
	3W	1.26923	0.746154	0.538462	0.411538	0.423077						0.82	1.46	0.53	0.78	0.35
	5W	1.07692	0.719231	0.553846	0.630769	0.592308						1.15	0.6	1.15	1.57	0.58
	CD11b+CD5- B cells per mg of heart
	1W	0.76	0.79	0.53	0.64	0.75						0.29	0.22	0.16	0.12	0.05	0.25	0.19	0.29
	2W	0.855513	0.844106	0.684411	0.627376	0.541825							0.21	0.04	0.72				0.74	0.59	0.41
	3W	0.644487	0.655894	0.741445	0.427757	0.88403						0.03	0.13	0.03	0.06
	5W	0.558935	0.826996	0.712928	0.835551	0.598859						0.89	0.52	1.08	0.88	0.49
	CD11b-CD23+CD21+ B cells per mg of heart
	1W	13.69	40.23	20.16	47.86	37.85						9.22	3.34	2.74	4.9	1.11	2.05	1.22	10.94
	2W	47.0634	21.3662	14.8011	38.9135	39.4716						7.43	3.42	2.21	11.65	15.21	15.72	15.33
	3W	49.1678	36.9418	41.4699	19.3944	12.9426						1.89	4.46	3.76	2.31	1.5	14
	5W	21.7231	39.2637	39.2717	46.9696	15.2705						31.14	26.32	13.31	25.41	6.36	31.33
	CD11b-CD23-CD21- B cells per mg of heart
	1W	2.9	6.77	7.6	4.81	4.37						7.01	3.95	7.03	9.13	1.05	3.4	1.37	1.27	2.97	3.32
	2W	7.66297	4.44929	4.71453	3.01268	6.66101						0.28	2.47	1.62	1.06	2.72	0.66	2.9	0.92	1.69	1.23
	3W	6.85545	7.51708	4.26566	4.90845	2.79118						2.27	1.37	3.87	1.92	0.85	3.56
	5W	4.68753	4.46004	2.98569	6.70969	7.67371						6	3.99	2.04	2.74	1.13	5.13
	% of CD11b+CD5+ B1a cells on cardiac B cells
	1W	1.7	1.1	2.7	1.1	1.5	1					23.4	13.6	11.9	18.6	31.4	20.2
	2W	2.87685	1.82554	1.00084	0.996914	0.992468	1.74695					3.92	3.15	4.91	2.77	4.94	4.65	2.76	9.57
	3W	1.17932	1.18325	1.7072	1.0245	1.40227	2.68306					8.8	8.2	3	1.6	7.2	8.9
	5W	2.79055	1.73976	0.914797	0.985799	0.755793	1.51028					2.7	1.7	6	4.6	6.3	11.6
	% of CD11b+CD5- B1b cells on cardiac B cells
	1W	2.22	2.06	1.14	1.54	1.43						1.75	1.22	4.36	1.7	2.52	1.84	0.9
	2W	2.30656	1.44468	1.53375	1.22369	1.94196						2.75	2.72	3.24	3.69	3.93	2.75	2.08	3.11	0.95
	3W	2.11397	2.16989	1.62786	1.31846	1.06436						0.81	1.59	0.5	0.96	2.85
	5W	1.51325	1.43534	1.21427	1.96558	2.29714						2.09	1.64	5.63	2.89	5.37
	% of CD11b-CD23+CD21+ B cells on cardiac B cells
	1W	75.3	56.7	73.6	77.9	84						51.4	42.5	25.8	32.4	34.4	65.5	45.1	31.7	49.4	48.5
	2W	84.913	76.4023	74.4681	76.7892	55.5126						48.6	51.1	43.4	77.9	78.9
	3W	79.1103	74.4681	72.5338	57.8337	82.9787						42.4	67.9	50	53.6	57.3	69.9
	5W	82.9787	73.8878	71.9536	58.4139	79.6905						73.2	78.4	69.4	76.4	69.4	53.2
	% of CD11b-CD23-CD21- B cells on cardiac B cells
	1W	15.9	32.6	17	24.7	8.4	10.9	10.7	8.8	10.6		39.1	50.3	66.1	60.4	32.4	30.1	32.9
	2W	33.5338	25.5639	15.0376	16.2406	11.5789	10.0752	9.47368	10.0752	7.81955		4.3	8	4.7	11.6	5.1	8.5	6.8	3.5
	3W	7.81955	9.32331	10.0752	11.7293	11.7293	16.9925	18.0451	23.7594	31.5789		40.2	18.2	42.3	39.2	28.3	15.6
	5W	26.015	33.8346	14.7368	12.3308	9.77444	7.5188	9.47368	9.47368	15.7895		14.1	11.9	10.7	8.2	12.3	8.7

## Sheet: 2B
	WT-Control									WT-VMC
B1a cells
% of CD43+CD23-CD5+on splenic B cells
1W		0.57	0.37	1.04	0.64	0.74				1.76		2.17	1.36	0.81	1.4	1.31
2W		0.77	0.25	0.89	0.74	0.64				1.15	2.8	1.75	1.55	2.8	1.89	1.96
3W		0.58	1	0.72	0.68	0.44				0.52	0.81	0.98	0.75	0.7
5W		0.85	0.55	0.3	0.87	0.25				0.348	0.692	0.264	0.97	0.51	0.69	0.602	0.502
B1b cells
%of CD43+CD23-CD5- on splenic B cells
1W	8.01	9.35	7.53	10.47	7.38	6.94				9.04	7.79	10.03	9.34	12.72	8.32	8.04
2W	8.2	9	7.8	10	7	6.4				10.25	12	9.75	7.87	14.6	17.41	13.24
3W	7.9	9.5	7.2	10.8	7.8	7.1				6.13	8.2	10.73	8.93	9.5
5W	8.3	8.9	7.4	11	7	7.2				4.42	3.66	4.36	3.52	5.05	3.57	3.05	5.35
Breg cells
% of CD5+CD1d+ on splenic B cells
1W	1.01	0.8	0.93	0.68	1.04	1.04				0.52	0.34	0.37	0.57	0.78	0.47	0.76	0.93	0.63
2W	0.8	0.85	0.98	0.8	1	1.1				0.42	0.63	0.53	0.5	0.34	0.36	0.5
3W	1.2	0.9	0.9	0.67	0.94	0.95				0.88	1.14	0.81	0.68	0.54	0.42
5W	0.9	0.78	0.96	0.65	1.1	0.94				0.98	1.04	0.57	1.3	1.1	0.61	0.74
Immature B cells
%of CD93- on splenic B cells
1W	7.44	12.8	7.24	13.6	9.14					7.22	3.93	5.9	3.6	8.15	3.68	10.1	5.06	4.76	8.96	4.1
2W	7.2	12.8	7.1	14.8	9					7.06	6.33	5.01	4.39	3.98	4.42	6.51
3W	7.6	12	7.34	13.9	9.2					3.88	4.87	4.49	4.67	7.23	8.87	5.43
5W	7.16	13	7	14.2	9.22					4.55	5.92	6.65	5.92	3.56
Marginal zone B cells
%of CD93-CD23-LgM+ on splenic B cells
1W	7.3	8.84	10.2	6.4	11.9	7.04				19.1	17.6	19.8	16.7	20.2	21.8	14.4
2W	7	9	9.8	6.7	11.5	7.2				16.2	23.7	18	15	24.1	28.1	33.8
3W	7.6	8.7	10.6	6.1	12.2	6.9				6.75	12.9	8.7	9.34	13.3	8.34	7.85	10.2
5W	7.1	9.1	10	6.8	11.7	7.15					8.27	6.5	6.19	9.39	13.4
Follicular B cells
%of CD93-CD23+ on splenic B cells
1W	91.5	81.7	90.1	87.7	92.2	86.1	89.2			77.3	79.3	77.2	80.2	76.3	75.7	82.8
2W	91.2	82	89.7	88	92	86.8	88.7			79.7	72.3	78.6	82.3	68.9	66.3
3W	91.8	81.4	90.3	87.2	92.5	85.8	90			91.9	85.1	90.6	89.3	84.9	90.3	91	88.5
5W	91.6	82.2	89.8	88.2	91.8	86.9	89				90.4	91.3	89.3	87.9	84.2
Memory B cells
%of CD93-IgM- on splenic B cells
1W	15.1	8.87	24	14	13.2	16.1	18.1			26.8	30	25	32.2	25.7	29.5	25.5	28.4	28.8	16.9	28.6
2W	14.8	8.9	22	15	14	15.8	17.5			49	36.7	35.4	35.9	56.6	53.5	49.3
3W	15.3	8.78	26	13.5	12.4	16.8	18.7			23.7	26.6	15.6	21.9	15.9	19	15.2	18.4
5W	14.5	9	23.5	14	13	15	18.2			23.3	24.6	35.6	26.1	30.6	32.6	31.4	23.9
Plasmablasts
%of CD19loCD138hiCD22+on splenic leukocytes
1W	0.035	0.098	0.048	0.043	0.042	0.072	0.052	0.072		0.081	0.098	0.04	0.062	0.056	0.053
2W	0.03	0.105	0.04	0.049	0.039	0.08	0.048	0.077		0.014	0.044	0.008	0.008	0.068	0.014	0.013	0.081	0.013	0.014	0.042	0.012	0.007	0.025	0.012	0.014	0.01
3W	0.04	0.09	0.055	0.04	0.044	0.07	0.055	0.07		0.011	0.003	0.023	0.008	0.03	0.015	0.022	0.013	0.014	0.013
5W	0.032	0.1	0.05	0.05	0.04	0.079	0.045	0.08		0.01	0.077	0.014	0.007	0.042	0.044	0.004	0.031	0.025	0.022
Plasma cells
% of CD19loCD138hiCD22- on splenic leukocytes
1W	1.165	1.748	1.129	1.472	1.772	1.587	1.288			1.964	2.093	1.81	1.555	1.769	1.739
2W	1.1	1.79	1.1	1.54	1.7	1.65	1.2			1.396	1.903	1.465	1.454	1.993	1.651	1.391	1.779	1.519	1.403	1.757	1.453	1.526	1.228	1.515	1.319	1.516
3W	1.7	1.7	1.35	1.5	1.81	1.6	1.18			1.874	1.569	1.817	1.505	1.953	1.357	1.618	1.474	1.251	1.247
5W	1.12	1.82	0.9	1.45	1.7	1.62	1.26			1.334	1.646	1.794	1.65	1.537	1.537	1.54	1.706	1.683	1.646	1.713
Germinal center B cells
% of CD38− GL7+ on on splenic B cells
1W	0.25	0.28	0.22	0.54	0.38	0.32	0.35			0.43	0.19	0.36	0.35	0.41	0.33
2W	0.21	0.3	0.2	0.51	0.32	0.36	0.3			0.17	0.35	0.4	0.26	0.34	0.29
3W	0.26	0.27	0.25	0.51	0.42	0.28	0.4			0.15	0.45	0.29	0.15	0.56	0.33
5W	0.2	0.32	0.2	0.52	0.39	0.35	0.34			0.47	0.5	0.24	0.64	0.33

## Sheet: 3A
MFI in cardiac B1a cells	Control	1W	2W	3W	5W
B1a cells	570	740	64	1127	559
	410	800	64	707	690
	757	658	403	380	199
	613	454	64	182	621
	957	95	185	519	381
	561	319	287
	522	474	159
		221	270
		309	75
			22
MFI in cardiac B1b cells	Control	1W	2W	3W	5W
B1b cells	269.2	116.2	22.2	22.2	295.2
	297.2	91.2	16.2	81.2	154.2
	262.2	185.2	66.2	90.2	96.2
	236.2	116.2	15.2	64.9	88.2
	284.2	113.2	36.2	104.2	81.2
		69.2	79.2
		19.2	7.8
		127.2	45.2
		77.2	92.2
			53.2
MFI in cardiac CD23+CD21+B cells	Control	1W	2W	3W	5W
CD21+CD23+B cells	18.4	83.2	24.4	19.9	23.2
	32.1	90.2	13.2	23	23.6
	6.9	90.2	19.7	16.3	23.1
	21.9	80.2	17.3	16.2	31.6
	5.7	100.2	25.6	40.2	13.9
	16.9		53.2	43.2	20.9
	19		21.5
	20.2		26.2
	31.8		7.7
			17.5
MFI in cardiac CD23-CD21-B cells	Control	1W	2W	3W	5W
CD21-CD23-B cells	34.3	62.1	37.8	38.7	60.1
	43.5	86.7	54.3	39.6	48.1
	29.7	61.5	66.9	37	58.1
	31.9	59.9	38.7	39	58
	44.6	110.7	93.7	49.7	55
	43.4	36.9	100.7	63.8	56.3
	51.5	39.5	64.4
	48.7	25.8	46.9
	47.8	16.8	38.6
	28.1	100.7	32.2
			56.9
MFI in cardiac FO B cells	Control	1W	2W	3W	5W
FO B cells	38.8	138	83	46.94	1
	41.7	130.2	110.7	81.2	14.3
	37.5	89.2	106	43.23	5.5
	34.9	117.6	107.6	83.9	28.8
	21	79.5	89.4	15.5	46.82
	9.6	129	78.6	84.5	70.4
	14.8	99.3	104.3
	39.95	116.5	88.5
	23.7		95.2
	93.7		117.2
			83.9
MFI in cardiac MZ B cells	Control	1W	2W	3W	5W
MZ B cells	162	97.8	121	137.2	148
	197	146	58.5	143	146
	147	211	91.7	139.1	166
	182	233	123.5	124.9	183
	152	228	128.2	154	150
	155	198	156	157	176
	147	221	152
	152	237	160
	158	233	206
	106.5		197
			174

## Sheet: 3B
	WT-Control													WT-VMC
MFI in B1a cells
1W	148	327	289	114	249	264								621	573	541	635	527	618
2W	153	322	294	109	254	259								491	503	519	384	317	417	365
3W	143	332	284	119	244	269								264	417	249	214	186
5W	150	329	280	116	251	260								209		198		139	162	271
MFI in B1b cells
1W	200	239	158	239	165	177	141							502	559	524	609	512	341	605
2W	205	234	163	234	170	172	146							624	532	736	678	521	547	598
3W	195	244	153	244	160	182	136							200	239	283	227	158
5W	202	241	160	241	167	179	143										290	238	226	255	227
MFI in Breg cells
1W	766	886	798	808										738	757	841	934	848	553	558	967
2W	771	881	803	803											598	589	492	467	521	446
3W	761	891	793	813										685	467	798	521	446
5W	776	876	793	813											887	845	979	837	788
MFI in Immature B cells
1W	234	132	286	120	50									582	377	544	453	512	388	375	502	424		393
2W	240	140	275	115	60									59	55	102	102	90	58	173
3W	228	120	290	125	45									388	532	693	494	270
5W	220	128	280	118	65									301	245	347	501	701
MFI in Marginal zone B cells
1W		470	362	470	362	533	351	396						421	551	624	535	553	428	502	555	443	613	536
2W		460	370	465	352	540	360	388						262	249	338	356	199	217	218
3W		480	358	475	370	525	365	395						489	528	539	541	433	396	504	393
5W		469	368	467	360	522	347	390						378	347	443	442	399	467	458	535
MFI in Follicular B cells
1W	288	340	401	325	206	255								404	301	350	286	380	254	339	293	246	384	296
2W	295	350	390	330	216	250								148	157	175	181	135	154	158
3W	280	330	409	318	200	258								276	305	315	302	261	219	285	224
5W	196	348	392	334	212	246								418	240	218	326	296	256	380	394	459
MFI in Memory B cells
1W	225	302	236	264	180	235								332	213	337	237	341	202	307	233	211	222	223
2W	235	320	216	254	190	232								149	147	180	183	142	157	159
3W	230	307	226	274	185	230								220	261	256	237	220	178	212	195
5W	227	312	226	274	170	240								227	194	284	264	258	368	361
MFI in Plasmablasts
1W	35.91	56.01	48.71	45.31	39.91	45.11								79.11	66.81	82.31	50.41	45.21	49.81
2W	39.21	56.21	41.11	36.91	59.71	63.91								52.01	63.51	70.91	63.21	43.91	61.61	34.91	67.21	41.41	31.41	60.11	81.11	62.91
3W	44.21	51.21	46.11	31.91	64.71	58.91								57.11	67.41	51.71	81.01	80.91	51.51
5W	40.91	51.01	53.71	40.31	44.91	40.11								44.51	36.11	36.21	56.91	48.21	58.61	50.41	55.71
MFI in Plasma cells
1W	17.26	23.46	14.96	21.86	21.26	22.36	14.96	16.76	16.46	15.76	19.86	21.66		24.76	24.86	13.36	13.86	15.36	14.66
2W	18.26	22.46	15.96	20.86	22.26	21.36	15.96	15.76	17.46	14.76	20.86	20.66		5.96	7.66	7.46	6.36	9.06	5.46	10.96	1.15	10.36	7.66	7.06	4.66
3W	16.26	24.46	13.96	22.86	20.26	23.36	13.96	17.76	15.46	16.76	18.86	22.66		9.16	6.76	10.56	5.26	10.76	10.26
5W	17.76	23.96	15.46	22.36	21.76	22.86	15.46	17.26	16.96	16.26	20.36	22.16		11.16		12.06	12.56	14.06	11.76	10.16
MFI in Germinal center B cells
1W	125.8	201.8	194.8	116.8	224.8									241.8	306.8	316.8	181.8	330.8	209.8
2W	120.8	206.8	189.8	121.8	219.8									315.8	391.8	595.8
3W	130.8	196.8	199.8	111.8	229.8											325.8	353.8	620.8	440.8
5W	132	193	201	109	230									262.8	134.8	186.8	512.8	121.8

## Sheet: 4A and 4D
4A
Weight / g
Weeks	WT→WT										α7nAChR-/-→WT											WT→α7nAChR-/-											α7nAChR-/-→α7nAChR-/-
0			28.9	30.4	31.5	28.9	27.5	31.4	30.7		30.8	31.1	31.7	32	31.4	29.8	29.7					33.2	30.9	29.8	31.4	30.8							30.6	31.7	32	34	33.1
2	25.7	22.9	23.4	23.7	24.5	22.4	20.7	20.3			20.5	20.4	20.9	19.5	20.5	19.6	22.5	22.8	22.1	21.5		23.2	21.3	20.4	19.6	18.9	23.2	22.7	19	21.3	22.3	21.6	21.9	19.9	19.9	19.9	19.4	20.1	22.5	20.6
5	30.9	27.4	29.2	27.9	29.7	26.9	26.5	24.5	25.7		25.5	25.6	24.1	24.7	27.4	27.9	23.5	27.1	26.5	29		24.9	26.7	23.7	25.7	24.1	28.3	27	27.3	26			26.8	26.4	25.7	24.1	25.1	23.9	25.9
4D
HW/BW	WT→WT													α7nAChR-/-→WT													WT→α7nAChR-/-													α7nAChR-/-→α7nAChR-/-
2W			0.42	0.43	0.54	0.58	0.42	0.44	0.47	0.44	0.49	0.48		0.42	0.43	0.54	0.58	0.42	0.44	0.47	0.44	0.49	0.48				0.52	0.5	0.43	0.44	0.62	0.42	0.43	0.5	0.42	0.44	0.44			0.47	0.57	0.51	0.52	0.45	0.43	0.46	0.5
5W			0.29	0.26	0.36	0.36	0.24	0.3	0.32	0.36	0.33			0.46	0.38	0.41	0.4	0.29	0.27	0.36	0.39	0.43	0.39				0.35	0.36	0.29	0.34	0.34	0.24	0.39	0.43	0.42					0.32	0.3	0.49	0.4	0.45	0.44	0.43
4A
Survival after myocarditis（%）
Days	WT→WT	α7nAChR-/-→WT	WT→α7nAChR-/-	α7nAChR-/-→α7nAChR-/-
10	1
13	1
17	1
35	0
35	0
35	0
35	0
35	0
35	0
35	0
9		1
12		1
14		1
15		1
16		1
35		0
35		0
35		0
35		0
35		0
35		0
35		0
35		0
8			1
9			1
11			1
13			1
35			0
35			0
35			0
35			0
35			0
35			0
35			0
35			0
35			0
7				1
9				1
12				1
12				1
13				1
15				1
35				0
35				0
35				0
35				0
35				0
35				0
35				0

## Sheet: 4B-4G
4B	Myocardial pathological scores	WT→WT												α7nAChR-/-→WT												WT→α7nAChR-/-												α7nAChR-/-→α7nAChR-/-
	1W	1	1	2	1	1	1	1	1	2	1	1	1	1	1	2	2	2	1	1	1	2	1	1	1	1	1	2	2	2	1	1	1	2	1	1	1	1	1	2	2	1	1	1	1	1	1	1	1
	2W	2	2	3	3	2	2	2	2	3	3	3	2	3	4	4	3	3	4	3	2	4	3	3	2	3	2	4	4	4	3	3	3	2	3	3	2	3	4	4	4	4	3	3	4	3	4	3	3
	3W	1	1	1	2	2	1	1	1	1	2	2	1	2	2	2	2	2	2	1	1	1	2	2	1	1	1	2	2	2	2	1	1	1	2	2	1	2	2	2	2	2	2	2	1	1	2	2	1
	5W	0	1	0	1	1	0	0	1	0	1	1	0	0	1	1	1	1	0	0	1	0	1	1	0	0	1	0	1	1	1	0	1	0	1	1	0	0	1	1	1	1	1	1	1	0	1	1	0
4B
	Fibrotic area (% cardiac area)	WT→WT						α7nAChR-/-→WT						WT→α7nAChR-/-						α7nAChR-/-→α7nAChR-/-
	1W	3.3	0.4	3.7	0.9	2.7	0.4	2.9	0.9	1.4	2.3	3.6	2	1.68	0.21	2.31	1.19	2.66	0.35	1.76	1.21	2.86	2.64	3.74	0.99
	2W	4.6	3.4	3.8	4.4	6.6	4.3	4.3	3.1	6.5	5.8	5.2	3.5	5.25	4.9	4.27	2.52	4.55	2.24	6.07	7.28	4.64	3.43	5.41	2.66
	3W	6.3	5.4	5.8	4.9	6.8	6.9	10.32	6.96	7.92	9.6	10.08	8.16	6.8	7.826	8.5	6.825	7.917	4.6	12.52	9.44	10.65	8.12	8.23	6.36
	5W	7.6	6.3	8.1	6.1	9.5	7.1	13.6	14.5	12.1	10.5	13.6	12.8	8.5	6.8	11.2	9.52	9.45	8.4	14.2	15.95	12.4	15.73	14.41	13.64
	4B
4E	LVEF(%)	WT→WT									α7nAChR-/-→WT									WT→α7nAChR-/-									α7nAChR-/-→α7nAChR-/-
	2W	87.2107	87.3291	87.9906	88.4988	89.155	89.2404	91.0331	91.2741		80.1642	82.0547	83.4288	83.4623	86.385					80.7132	81.9637	83.3378	84.0412	86.3388	86.9564				88.1319	81.1575	81.5242	83.2947	84.3758	86.5682
	5W	77.3	78.6	80	82.7	85	86				59.2	67.9	70.4	74.2	75.5					75.7	78.4	78.9	82.1	84.5	85				53	63.9	69	70.5	73.3	75.2
	LVFS(%)	WT→WT								α7nAChR-/-→WT								WT→α7nAChR-/-								α7nAChR-/-→α7nAChR-/-
	2W	55.9475	56.0561	56.7603	57.6728	58.7757	58.6132	61.1069	61.8857	47.7869	49.5487	51.0048	51.4469	54.7015				48.1782	49.367	51.3798	51.801	55.0288	55.5267			57.2552	48.7108	49.0916	50.9279	51.9943	55.2452
	5W	45.3	46.3	47.6	50.3	53.6	54.6			30.8	37	39.2	42.6	43				43.5	46	46.5	50.1	52.9	52.9			26.6	33.7	38	39.2	41.5	43
	LVESD(mm)	WT→WT								α7nAChR-/-→WT								WT→α7nAChR-/-								α7nAChR-/-→α7nAChR-/-
	2W	1.53	1.48	1.4	1.46	1.48	1.36	1.16	1.3	1.78	1.61	1.5	1.66	1.35				1.65	1.59	1.7	1.47	1.52	1.25			1.5	1.62	1.69	1.59	1.45	1.59
	5W	2.06	1.81	1.76	1.61	1.69	1.62			2.53	2.24	2.21	2.28	1.73				1.95	1.84	1.81	1.82	1.52	1.47			2.52	2.04	2.18	2.1	2.07	1.83
	LVEDD（mm）	WT→WT								α7nAChR-/-→WT								WT→α7nAChR-/-								α7nAChR-/-→α7nAChR-/-
	2W	3.46	3.36	3.23	3.46	3.6	3.28	2.99	3.42	3.4	3.2	3.06	3.42	2.98				3.18	3.15	3.5	3.04	3.39	2.83			3.51	3.17	3.32	3.24	3.01	3.56
	5W	3.76	3.38	3.36	3.25	3.64	3.57			3.66	3.55	3.63	3.97	3.03				3.46	3.41	3.38	3.64	3.24	3.12			3.43	3.07	3.52	3.46	3.54	3.21
4G
Heart	% of IFN-γ on CD4+T cells	WT→WT							α7nAChR-/-→WT							WT→α7nAChR-/-							α7nAChR-/-→α7nAChR-/-
	2W	78.4	77	92.8	59.9	81.7	96.2		66.8	61.8	74.9	90.2	63.5	83.7		73.1	85.6	58.5	87.9	87.7	40.3		84.5	72.9	69.6	89.1	48.4	86.4
	5W	21.2	6.14	25.4	14.1	25	15		23.6	13.8	17.2	18.9	30	26.2	8.55	21.6	32.2	14.4	24.1	5.89	12.6		31.4	12.5	18.2	21.7	43.4
	% of IL-10 on CD4+T cells	WT→WT							α7nAChR-/-→WT							WT→α7nAChR-/-							α7nAChR-/-→α7nAChR-/-
	2W	2.82	1.05	0.82	2.41	1.7			0.73	1.28	0.48	0.87	0.5	1.33		1.51	1.28	3.38	1.71	1.33	2.31		0.32	1.2	0.9	1	0.33	1.63
	5W		6.43	10.8	14.5	10.3	9.03		2.56	3.93		3.42	9.57	4.63		6.12	7.98		5.91	1.86	11.8		1.52		3.39	6.04	4.18	4.29
	% of IL-17 on CD4+T cells	WT→WT							α7nAChR-/-→WT							WT→α7nAChR-/-							α7nAChR-/-→α7nAChR-/-
	2W	4.87	3.95	4.92	5.75	7.74	5.59		5.82	6.65	7.35	8.61	8.91	9.15		5.41	5.64	5.75	6.39	7.01	8		5.74	6.32	7.27	8.51	8.73	11.2
	5W	13.8	16.1	20.7	22.1	22.7	26.8		19.5	24.8	29.9	35.3	36.1	19.9	33.7	28	14.4	15.8	17.2	19.9	25.2		23.2	28.9	30.5	30.7	32.7	24.9
spleen	% of IFN-γ on CD4+T cells	WT→WT							α7nAChR-/-→WT							WT→α7nAChR-/-							α7nAChR-/-→α7nAChR-/-
	2W	41.6	27.8	37.9	29.9	31	30.9		37.2	35.5	35.2	33.9	20.1	34.6		46.4	47.7	30.5	49.7	25.8			40.2	31.5	44.5	26.7	39.8	37.7
	5W	45.2	51.1	53.9	53.1	54.9	56.6		40.3	38.7	44.3	58.5	42.5	51.9		48.9	46.9	59.3	38.5	60.8	51.7		57.4	61.5	44.4	48.2	47.1
	% of IL-10 on CD4+T cells	WT→WT							α7nAChR-/-→WT							WT→α7nAChR-/-							α7nAChR-/-→α7nAChR-/-
	2W	0.56	0.91	0.64	0.72	0.7	0.92		0.44	0.78	0.8	0.43	0.65	0.76		0.96	1.15	0.8	0.51	1.05			0.52	0.44	0.83	0.69	0.59	0.96
	5W	0.98	0.88	1.2	1.29	1.92	1.29		0.78	0.97		1.47	1.36	1.69		1	0.94	1.37	1.09	1.45	0.8		1.36	1.46	1.14	1.97	1.32
	% of IL-17 on CD4+T cells	WT→WT							α7nAChR-/-→WT							WT→α7nAChR-/-							α7nAChR-/-→α7nAChR-/-
	2W	2.53	4.64	5.52	5.92	5.26	7.68		6.62	8.9	10.3	6.76	6.98	9.47			8	8.52	2.2	4.79	8.01		7.7	6.95	9.37	7.8	8.92	9.15
	5W	2.66	3.56	3.83	5.89	9.03	3.77		4.52	8.77	9.22	9.46	11.7	16.2		4.77	2.93	4.68	5.38	6.7	3.47		7.75	9.2	9.28	10.3	12.4

## Sheet: 5B
5B
Weight / g
Weeks	WT Depleted spleno												WT B cells+WT Depleted spleno													α7nAChR-/- B cells+WT Depleted spleno
Control	22.6	19.9	23	20.9									21.5	22.8	23.4	21.3										22.1	22.6	22.6	22.1
2W	15	16.6	15.3	12.7	12.1	17.5	16.9	14.6	14.9	16.3	18.1		17.6	13.6	13.5	17.8	17	16	15.2	14.6	15.2	17.8	18.2	17.8		16.9	13.5	11.9	9.6	14.4	13.5	13.4	16.2	14.1	14.5
5W	20	21.8	19.4	20.5	20.9	23.4	21	24.5	21.7	21.2	19		18.6	18.3	19.2	22.7	19.7	21.2	21.9	24.6	19.2	22	17.8	20.6		19.6	18.2	18.6	22.1	18.8	19.4	20.7	22.4
5B
HW/BW	WT Depleted spleno												WT B cells+WT Depleted spleno													α7nAChR-/- B cells+WT Depleted spleno
2W	0.55	0.54	0.58	0.65	0.65	0.54	0.53	0.6	0.62	0.55	0.53		0.61	0.6	0.69	0.66	0.49	0.59	0.66	0.65	0.63	0.52	0.69	0.64		0.6	0.77	0.8	0.75	0.64	0.69	0.78	0.67	0.66	0.64
5W	0.55	0.44	0.48	0.52	0.53	0.41	0.37	0.47	0.49	0.34	0.46		0.52	0.54	0.56	0.52	0.49	0.47	0.46	0.44	0.57	0.52	0.58	0.57		0.61	0.56	0.56	0.51	0.6	0.62	0.56	0.53
5B
Survival after myocarditis（%）	WT Depleted spleno	WT B cells+WT Depleted spleno	α7nAChR-/- B cells+WT Depleted spleno
9	1
10	1
15	1
35	0
35	0
35	0
35	0
35	0
35	0
35	0
10		1
12		1
14		1
14		1
17		1
35		0
35		0
35		0
35		0
35		0
35		0
35		0
35		0
9			1
10			1
12			1
13			1
15			1
16			1
35			0
35			0
35			0
35			0
35			0
35			0
35			0

## Sheet: 5D-5G
5D
Myocardial pathological scores
	WT Depleted spleno													WT B cells+WT Depleted spleno													α7nAChR-/- B cells+WT Depleted spleno
2W	2	2	2	2	3	2	2	2	3	3	3	2		3	3	4	3	3	3	4	3	3	2	2	2	2	4	4	4	3	3	4	4	3	3	3	3	3
5W	0	0	0	0	0	0	0	0	0	0	1	1	1	0	0	1	1	1	1	1	0	0	0	0	0	0	1	1	1	1	0	1	1	0	0	0	0	0
5D
Fibrotic area (% cardiac area)
	WT Depleted spleno					WT B cells+WT Depleted spleno					α7nAChR-/- B cells+WT Depleted spleno
2W	5.6	4.8	3.7	8.9	9.7	12.4	10.2	8.5	7.6	9.8	10.8	13.8	17.5	19.5	12.2
5W	3.6	5.1	7.4	6.4	1.9	6.8	8.5	9.1	5.4	6.3	8.5	16.2	12.5	10.7	9.2
5E
LVEF(%)
	WT Depleted spleno												WT B cells+WT Depleted spleno												α7nAChR-/- B cells+WT Depleted spleno
2W	81.76	82.79	84.93	83.65	83.45	84.35	84.11	85.13	80.96	84.69	84.03		72.24	75.46	74.06	79.4	72.53	73.73	73.1	80.39	81.51	79.88	81.03	81.29	68.37	78.97	74.57	63.58	76.77	72.19	79.65	64.54	75.5
5W	78.7	80.2	80.4	81.6	83	83.8	83.9	84	84.2	84.6	85.4		76.1	75.1	75.8	76.4	77.1	77.6	77.7	79.1	80	80.1	81.1	81.7	44.8	65.5	74.6	73.1	74.7	74.8	75.6	77.4
LVFS(%)
2W	49.11	50.46	52.53	51.77	51.25	52	51.81	53.08	47.8	52.51	51.58		40.71	43.51	42.03	47.2	40.62	41.54	40.87	47.73	49.17	47.13	48.57	48.87	37.33	46.37	42.26	33.54	44.38	39.96	47.34	34.55	43.23	25.36
5W	45.8	48.3	48.2	49.2	51.1	52	51.4	51.8	52.2	53.2	54		44.1	43	43.7	44.7	44.7	45.5	45.7	46.9	47.2	47.7	48.9	49.1	22	35.3	42.4	41.3	42.9	44.8	43.6	45.2
LVEDD（mm）
2W	3.04	3.26	2.96	3.55	3.17	3.1	3.13	3.24	2.68	3.21	3		3.44	3.61	3.25	3.52	3.32	3.19	3.05	3.12	3.43	2.98	3.36	3.32	3.32	3.16	3.21	3.3	3.37	2.91	3.21	3.69	3.26	3.77
5W	2.8	3.8	3.5	3.4	3.5	3.6	3	3.2	3.4	3.7	3.7		3.71	3.5	3.5	3.7	3.4	3.5	3.8	3.4	2.9	3.5	3	3.2	4.2	3.6	3.3	3.54	3.8	3.5	3.6	3.6
LVESD（mm）
2W	1.55	1.62	1.41	1.71	1.55	1.49	1.51	1.52	1.4	1.52	1.45		2.04	2.04	1.89	1.86	1.97	1.87	1.8	1.63	1.74	1.58	1.73	1.7	2.08	1.69	1.85	2.19	1.88	1.75	1.69	2.42	1.85	2.81
5W	1.5	2	1.8	1.7	1.7	1.7	1.4	1.6	1.6	1.8	1.7		2.075	2	2	2	1.9	1.9	2.1	1.8	1.5	1.8	1.4	1.6	3.3	2.3	1.9	2.08	2.1	1.9	2.1	1.9
5G
Heart	% of IFN-γ on CD4+T cells	SCID+WT T cells									SCID+WT T cells+WT B cells									SCID+WT T cells+KO B cells
	2W	83.7	87.6	79.6	80.9	89.7	81.8	89.4			84.7	87.9	86.4	89.5	86.2					79.5	87.5	87.1		81.6	78.4	83
	5W	57.7	51.2	47	35.7		34.5				24	43.6	51.2	54.7	32.2	25.8	55	39.1		30	19.8	50.5	23.8	48.2	33.9	54.2	52.7
	% of IL-10 on CD4+T cells
	2W	0.3	0.78	0.48	0.36	0.48	0.35	0.57			0.32	0.64	0.49	0.24	0.52					0.61	0.51	0.49	0.33	0.25	0.26	0.43
	5W	5.06	3.85	2.66	2.29	5.09	2.01				2.61	1.79	4.2	3.35	3.39	1.55	2.28	1.09		1.49	0.87	1.28	1.87		1.51	0.4	1.82
	% of IL-17 on CD4+T cells
	2W	1.44	3.25	2.74	2.62	2.9	3.07				2.2	4.12	3.39	3.52	3.08	2.96	2.29			4.15	3.5	3.59	6.5	3.71	3.17	5.35
	5W	2.68	3.19	3.68	3.97	3.78	2.79				6.27	4	3.91	3.56	3.71	5.67	5.64	3.41		4.89		4.36	5.76	9.6	4.62	4.82	9.09
spleen	% of IFN-γ on CD4+T cells
	2W	59.1	71.1	72	76.6	71.6	75.3	55.1			52.4	63.2	45.1	50.4	66.9	53.2				54.7	69.5		53.58	64.19	69.83	63.4
	5W	63.6	64.5	37.5		40.6	56.8	51.4			51.1	40.9	30.2	28.4		65.2					43.5	59.7	12.2	26	66.1	54	26.9
	% of IL-10 on CD4+T cells
	2W	0.79	0.63	0.56	0.83	1.7	1.1	0.4			0.54	0.47	0.53	0.2	0.53	0.44				1.27	2.57		0.65	1.32	0.84	1.48
	5W	6.24	6.23	4.01	4.97	3.31	5.65	5.01			4.27	5.28	2.77	9.68	7.66	12.9				3.98	3.43	4.91	3.67	5.88	5.85	6.17	4.75
	% of IL-17 on CD4+T cells
	2W	3	3.58	2.67	3.71	3.05	4.11	2.56			0.7	3.66	2.5	1.27	2.92	1.93					4.39	6.12	1.76	5.25	3.17	3.87	3.49	5.06
	5W	2.25	1.79	1.25	2.4	2.58		1.73				0.86	1.6	3.11	3.58	3.19				4.87	4.01		3.3	3.77	3.59	3.61	3.72

## Sheet: 6A-6B.
6A
MHC-Ⅱ	SCID+WT T cells+WT B cells									SCID+WT T cells+KO B cells
2W	96	97.7	91.3	90.3	89.8	96.7				99.2			99.1	98.8	98.8
5W		78.4	54.9	91	89.4	90	74.8	66.8	73.7	93.6	94.6	87.1	93.4	78	89.8	92.6	84.8	85.5
CD40
2W	97.2	96.8	97.1	96.4	98.1	97.4				98.2	99.6	98.9	99.3	98.4	99.1
5W	95.5	95.4	93.3			95.2	95.4	96.9	95.1	96		95.5	98.3	96.9	96.9	97.3	97.5	97.2
CD86
2W	10.1	14.2	10.2	5.17	12.4					24.4			19.2	24.2	17.3
5W		8.06		8.51	5.85	8.63	8.31	6.58	8.69	11.7	11.7	7.6			9.73	8.96	7.58	7.49
CD69
2W	36.4	42.5	34.2	31.9	40.8					38.9	48.6	55.3	39.6	47.1
5W	28.5	23.8	24.6	24.8	16.9	35.9	28.6	21	25.8	32.6	35.4	24.8	24	23.9	27.5	21.9	18.4	24.1
KI-67
2W	59.4	43	50.1	48.3	53.9					52.7	72.4	54.4	59.1	72.9	60.8
5W	30.9	24.6	24.3	27.2	38.1	39	37.6	35.1	38.3	46.8	36.4	38.5	36.1	38.6	40.6		36	33.8
TNF-α
2W	40.3	48	40.1	45.1	48	44				58.6	52.4	44	52.9	53.8	43.9
5W	26.8	27.6	28.1	22.5	21.3	28.5	29.9	21.3	24.2	31.5	29.8	27	19.6	19.9	25.7	19.8	20	18.7
IL-10
2W	35.7	34.4		23.5	28.4	30.2				16.3	31		20.8	23.1	23.4
5W	8.96		5.71	7.36	5.62	12.7	10.7	7.9	11.6	11.7	15.9	13.8	6.19	4.79	6.47		6.95	5.48
6B
	Control	WT-stimulated	KO-stimulated
MHC-Ⅱ	83.9	91.5	96.7
	87	94.3	89.2
	89	92.1	95.7
		92.4	94.6
CD40	71.4	74.7	92.8
	72.8	82.2	85.4
	76.9	68.8	92.4
		76.5	88.4
CD86	3.78	38.4	45.1
	3.75	42.7	43
	4.05	39.7	45.3
		42	44.4
CD69	59.8	75.2	89.8
	50.1	75.6	92.1
	70.3	76.4	90.9
		81.1	87.7
CD80	4.11	13.4	13.8
	2.92	13	13.7
	2.7	14.4	13
		14.6	14.3

[truncated: 13 more sheets: 6C-6E., 6G, 7A-7B, 8A-6B, 8C-8E, S1D and 1G, S2C-2D, S2E-S2F, S3B-S3C, S4A-S4C, S4F, S5A-S5D, S5E-S5F]
